# Supplementary material for: A Phylometagenomic Exploration of Oceanic Alphaproteobacteria Reveals Mitochondrial Relatives Unrelated to the SAR11 Clade
Source: PLoS One. 2011 Sep 14;6(9):e24457. doi: 10.1371/journal.pone.0024457 (PMC3173451; doi:10.1371/journal.pone.0024457)
Supplement: Table S1 — Species included in the analysis. (XLS) [file pone.0024457.s006.xls]

## Sheet: Sheet1
# Species are indicated by: taxon_id, official_name
## EUKARYA (18)
#Metazoa (5)
9606	Homo sapiens
10090	Mus musculus
99883	Tetraodon nigroviridis*
7227	Drosophila melanogaster
7719	Ciona intestinalis*
#Viridiplantae (3)
3702	Arabidopsis thaliana
70448	Ostreococcus tauri*
4530	Oryza sativa*
#Fungi (5)
4932	Saccharomyces cerevisiae
4896	Schizosaccharomyces pombe
5270	Ustilago maydis*
28985	Kluyveromyces lactis*
5061	Aspergillus niger*
#Protists (5)
44689	Dictyostelium discoideum
5833	Plasmodium falciparum
NA	Malawimonas jakobiformis*
48483	Reclinomonas americana*
3197	Marchantia polymorpha*
## BACTERIA (52)
#Gammaproteobacteria (3)
83333	Escherichia coli K12
208964	Pseudomonas aeruginosa PAO1
183190	Xylella fastidiosa Temecula1
#Betaproteobacteria (3)
122587	Neisseria meningitidis Z2491
320372	Burkholderia pseudomallei 1710b
267608	Ralstonia solanacearum GMI1000
#Alphaproteobacteria (28)
264203	Zymomonas mobilis subsp. mobilis ZM4
283165	Bartonella quintana str. Toulouse
224911	Bradyrhizobium japonicum USDA 110
204722	Brucella suis 1330
335992	Candidatus Pelagibacter ubique HTCC1062
190650	Caulobacter crescentus CB15
290633	Gluconobacter oxydans 621H
342108	Magnetospirillum magneticum AMB-1
266835	Mesorhizobium loti MAFF303099
316056	Rhodopseudomonas palustris BisB18
316057	Rhodopseudomonas palustris BisB5
269796	Rhodospirillum rubrum ATCC 11170
336407	Rickettsia bellii RML369-C
272947	Rickettsia prowazekii str. Madrid E
246200	Silicibacter pomeroyi DSS-3
266834	Sinorhizobium meliloti 1021
176299	Agrobacterium tumefaciens str. C58
314225	Erythrobacter litoralis HTCC2594
317655	Sphingopyxis alaskensis RB2256
234826	Anaplasma marginale str. St. Maries
254945	Ehrlichia ruminantium str. Welgevonden
323098	Nitrobacter winogradskyi Nb-255
279238	Novosphingobium aromaticivorans DSM 12444
347834	Rhizobium etli CFN 42
290400	Jannaschia sp. CCS1
272943	Rhodobacter sphaeroides 2.4.1
222891	Neorickettsia sennetsu str. Miyayama
66077	Wolbachia sp. wMel
#Deltaproteobacteria (3)
269799	Geobacter metallireducens GS-15
882	Desulfovibrio vulgaris subsp. vulgaris str. Hildenborough
290397	Anaeromyxobacter dehalogenans 2CP-C
#Epsilonproteobacteria (3)
192222	Campylobacter jejuni subsp. jejuni NCTC 11168
85963	Helicobacter pylori J99
273121	Wolinella succinogenes DSM 1740
#Actinobacteria (3)
83332	Mycobacterium tuberculosis H37Rv
100226	Streptomyces coelicolor A3(2)
196627	Corynebacterium glutamicum ATCC 13032
#Firmicutes (3)
224308	Bacillus subtilis subsp. subtilis str. 168
272623	Lactococcus lactis subsp. lactis Il1403
272562	Clostridium acetobutylicum ATCC 824
#Chlamidiae/Bacteroidetes (2)
115713	Chlamydophila pneumoniae CWL029
194439	Chlorobium tepidum TLS
#Cyanobacteria (3)
59920	Prochlorococcus marinus str. NATL2A
32046	Synechococcus elongatus
251221	Gloeobacter violaceus PCC 7421
#Spirochetes (3)
267671	Leptospira interrogans serovar Copenhageni str. Fiocruz L1-130
243276	Treponema pallidum subsp. pallidum str. Nichols
224326	Borrelia burgdorferi B31
* For these species, only the mitochondrially encoded proteins were used in the analysis.
