# Supplementary material for: A Phylometagenomic Exploration of Oceanic Alphaproteobacteria Reveals Mitochondrial Relatives Unrelated to the SAR11 Clade
Source: PLoS One. 2011 Sep 14;6(9):e24457. doi: 10.1371/journal.pone.0024457 (PMC3173451; doi:10.1371/journal.pone.0024457)
Supplement: Table S2 — Frequencies of amino acids coded by AT- and GC-codons of COX1, COB and NAD7 proteins encoded by alphaproteobacterial genomes. (XLS) [file pone.0024457.s007.xls]

## Sheet: Sheet1
	COX1					COB					NAD7
Species	Prot length	GC aa	frac GC aa	AT aa	frac AT aa	Prot length	GC aa	frac GC aa	AT aa	frac AT aa	Prot length	GC aa	frac GC aa	AT aa	frac AT aa
Acidiphilium cryptum	532	134	0.25188	166	0.31203	395	66	0.167089	134	0.339241	406	96	0.236453	86	0.211823
Bartonella bacilliformis											396	99	0.25	82	0.207071
Bartonella quintana											396	99	0.25	79	0.199495
Brucella abortus	552	153	0.277174	162	0.293478						396	96	0.242424	83	0.209596
Brucella suis	552	154	0.278986	163	0.29529	432	140	0.324074	101	0.233796	396	95	0.239899	83	0.209596
Caulobacter crescentus	552	141	0.255435	175	0.317029						398	104	0.261307	83	0.208543
Ehrlichia canis	518	115	0.222008	163	0.314672	408	148	0.362745	77	0.188725	393	110	0.279898	75	0.19084
Ehrlichia ruminantium str. Gardel	518	117	0.225869	167	0.322394	409	144	0.352078	73	0.178484	393	116	0.295165	76	0.193384
Ehrlichia ruminantium str. Welgevonden	518	117	0.225869	167	0.322394	409	144	0.352078	73	0.178484	393	115	0.292621	76	0.193384
Erythrobacter litoralis	567	143	0.252205	166	0.292769						403	103	0.255583	80	0.198511
Granulibacter bethesdensis	538	133	0.247212	162	0.301115
Jannaschia sp. CCS1	628	166	0.264331	182	0.289809	451	136	0.301552	109	0.241685	412	99	0.240291	82	0.199029
Magnetospirillum magneticum	532	146	0.274436	148	0.278195	664	215	0.323795	167	0.251506
Maricaulis maris	544	137	0.251838	176	0.323529	428	136	0.317757	101	0.235981	402	97	0.241294	80	0.199005
Novosphingobium aromaticivorans	562	145	0.258007	178	0.316726	429	130	0.30303	109	0.254079	403	98	0.243176	76	0.188586
Ochrobactrum anthropi	552	151	0.273551	162	0.293478	431	140	0.324826	97	0.225058	396	98	0.247475	85	0.214646
Orientia tsutsugamushi	528	124	0.234848	173	0.327652	398	143	0.359296	79	0.198492	392	106	0.270408	84	0.214286
Paracoccus denitrificans	558	135	0.241935	170	0.304659	440	130	0.295455	104	0.236364	412	90	0.218447	91	0.220874
Pelagibacter ubique	544	139	0.255515	167	0.306985	419	140	0.334129	87	0.207637	391	116	0.296675	72	0.184143
Rhizobium etli	566	150	0.265018	176	0.310954	426	124	0.29108	96	0.225352
Rhodobacter sphaeroides 241	566	137	0.242049	164	0.289753	445	134	0.301124	108	0.242697	402	90	0.223881	81	0.201493
Rhodopseudomonas palustris BisB18	546	138	0.252747	163	0.298535						396	89	0.224747	88	0.222222
Rickettsia akari	540	129	0.238889	186	0.344444	447	147	0.328859	96	0.214765	394	116	0.294416	72	0.182741
Rickettsia bellii	532	127	0.238722	180	0.338346	400	138	0.345	85	0.2125	391	111	0.283887	75	0.191816
Rickettsia canadensis	532	126	0.236842	178	0.334586	398	136	0.341709	79	0.198492	395	116	0.293671	69	0.174684
Rickettsia conorii	532	130	0.244361	179	0.336466	398	139	0.349246	85	0.213568	422	122	0.2891	79	0.187204
Rickettsia massiliae	540	132	0.244444	183	0.338889	417	143	0.342926	85	0.203837	422	121	0.28673	79	0.187204
Rickettsia prowazekii	534	122	0.228464	191	0.357678	398	147	0.369347	79	0.198492	389	117	0.300771	69	0.177378
Rickettsia rickettsii	533	129	0.242026	179	0.335835	398	136	0.341709	85	0.213568	391	114	0.29156	73	0.186701
Silicibacter pomeroyi	552	131	0.237319	176	0.318841	442	138	0.312217	109	0.246606	405	96	0.237037	87	0.214815
Silicibacter sp. TM1040	552	131	0.237319	173	0.313406	442	138	0.312217	106	0.239819	403	100	0.248139	84	0.208437
Sinorhizobium medicae	562	148	0.263345	173	0.307829	426	128	0.300469	92	0.215962	396	91	0.229798	85	0.214646
Sinorhizobium meliloti	562	150	0.266904	173	0.307829	426	126	0.295775	92	0.215962	404	95	0.235149	80	0.19802
Sphingomonas wittichii	562	138	0.245552	174	0.309609	421	130	0.308789	112	0.266033	406	100	0.246305	80	0.197044
Sphingopyxis alaskensis	672	161	0.239583	199	0.296131	430	130	0.302326	107	0.248837
Wolbachia endosymbiont strain TRS	516	111	0.215116	184	0.356589	409	147	0.359413	76	0.185819	390	98	0.251282	79	0.202564
