# Supplementary material for: A Phylometagenomic Exploration of Oceanic Alphaproteobacteria Reveals Mitochondrial Relatives Unrelated to the SAR11 Clade
Source: PLoS One. 2011 Sep 14;6(9):e24457. doi: 10.1371/journal.pone.0024457 (PMC3173451; doi:10.1371/journal.pone.0024457)
Supplement: Table S3 — Results of BlastP searches against the GOS metagenome database using mitochondrial proteins from R. americana proteins as query (E<1*10−10, HSP overlap of query protein >50% of the total length). Each hit was subsequently used as a query against the COG database and only those sequences that had a best hit in the same orthologous group as the R. americana seed protein was retained (E<1*10−10, HSP overlap>70%). (XLS) [file pone.0024457.s008.xls]

## Sheet: Sheet1
Protein name	Significant GOS hit	Significant COG hits	COG/GOS ratio
ccmA	9993	451	4.51316
tufA	3580	741	20.6983
rps19	1957	1956	99.9489
rpl20	1835	1835	100
nad4	1832	439	23.9629
rpl11	1812	1812	100
rpl27	1775	1773	99.8873
rpl14	1752	1752	100
rps11	1734	1730	99.7693
rps13	1720	1720	100
rpl16	1693	1692	99.9409
rps7	1684	1684	100
rps2	1641	1641	100
rpl5	1605	1605	100
rps12	1601	1589	99.2505
rps14	1570	1567	99.8089
atp3	1562	1562	100
rpoA	1554	1554	100
rpl6	1542	1542	100
nad3	1527	1416	92.7308
rpl1	1507	1504	99.8009
sdh2	1462	1327	90.7661
cox2	1450	1248	86.069
atp6	1450	1412	97.3793
nad8	1424	1277	89.677
rpl2	1423	1423	100
nad10	1390	1191	85.6835
atp1	1381	641	46.4156
rps8	1317	1235	93.7737
cox3	1245	1036	83.2129
nad9	1156	1027	88.8408
nad4L	1151	1138	98.8705
nad1	1103	1009	91.4778
tatC	1035	991	95.7488
rps4	994	960	96.5795
cox11	993	992	99.8993
nad2	983	448	45.5748
ccmC	951	948	99.6845
nad7	909	800	88.0088
cob	891	880	98.7654
rps10	853	709	83.1184
cox1	779	566	72.6573
nad6	767	739	96.3494
nad5	720	339	47.0833
sdh3	713	702	98.4572
rps3	535	414	77.3832
rps1	534	525	98.3146
atp8	455	432	94.9451
nad11	408	232	56.8627
ccmF	334	330	98.8024
rpl10	127	0	0
rpoC	92	91	98.913
rpl34	40	18	45
rpoB	28	12	42.8571
rpl18	3	0	0
atp4	2	0	0
sdh4	1	0	0
rpl32	1	0	0
