# Supplementary material for: A Phylometagenomic Exploration of Oceanic Alphaproteobacteria Reveals Mitochondrial Relatives Unrelated to the SAR11 Clade
Source: PLoS One. 2011 Sep 14;6(9):e24457. doi: 10.1371/journal.pone.0024457 (PMC3173451; doi:10.1371/journal.pone.0024457)
Supplement: Table S4 — Mitochondrial proteins used in the concatenated alignment used to produce the phylogeny shown in Figure 7. (XLS) [file pone.0024457.s009.xls]

## Sheet: Sheet1
atp1
atp3
atp6
ccmc
cob
cox11
cox1
cox2
cox3
nad10
nad1
nad3
nad4l
nad6
nad7
nad8
nad9
rpl11
rpl14
rpl16
rpl1
rpl20
rpl27
rpl2
rpl5
rpl6
rpoa
rps10
rps11
rps12
rps13
rps14
rps19
rps1
rps2
rps4
rps7
rps8
sdh2
sdh3
tatc
tufa
